# Supplementary material for: MicroRNA governs bistable cell differentiation and lineage segregation via a noncanonical feedback
Source: Mol Syst Biol. 2021 Apr 23;17(4):e9945. doi: 10.15252/msb.20209945 (PMC8062999; doi:10.15252/msb.20209945)
Supplement: Supplementary file 3 — Movie EV1 [file MSB-17-e9945-s003.zip]

Archive with 4 entries (4 files):
- Movie EV1 Legend.docx
- __MACOSX/._Movie EV1 Legend.docx
- MovieEV1_TCR.mp4
- __MACOSX/._MovieEV1_TCR.mp4
